# Supplementary material for: Seven New Phenylhexanoids with Antioxidant Activity from Saxifraga umbellulata var. pectinata
Source: Molecules. 2023 May 6;28(9):3928. doi: 10.3390/molecules28093928 (PMC10180102; doi:10.3390/molecules28093928)
Supplement: Supplementary file 1 [file molecules-28-03928-s001.zip]

Archive with 1 entries (1 files):
- molecules-2315601-supplementary.pdf
